# Supplementary material for: Surgical Management of Hemorrhoidal Disease in Inflammatory Bowel Disease: A Systematic Review with Proportional Meta-Analysis
Source: J Clin Med. 2022 Jan 28;11(3):709. doi: 10.3390/jcm11030709 (PMC8837177; doi:10.3390/jcm11030709)
Supplement: Supplementary file 1 [file jcm-11-00709-s001.zip]

Archive with 1 entries (1 files):
- jcm-1550891-supplementary.pdf
